# Supplementary material for: In Silico Discovery of Potential Inhibitors Targeting the RNA Binding Loop of ADAR2 and 5-HT2CR from Traditional Chinese Natural Compounds
Source: Int J Mol Sci. 2023 Aug 9;24(16):12612. doi: 10.3390/ijms241612612 (PMC10454645; doi:10.3390/ijms241612612)
Supplement: Supplementary file 1 [file ijms-24-12612-s001.zip]

Archive with 1 entries (1 files):
- ijms-2510503-supplementary.pdf
